# Supplementary material for: ﻿A survey of Belisana spiders (Araneae, Pholcidae) from eastern Sichuan, China
Source: Zookeys. 2025 May 2;1236:219–31. doi: 10.3897/zookeys.1236.146511 (PMC12065011; doi:10.3897/zookeys.1236.146511)
Supplement: XML Treatment for Belisana miyi [file zookeys.1236.146511-treatment2.xml]

<!DOCTYPE tp:taxon-treatment
  PUBLIC "-//TaxonX//DTD Taxonomic Treatment Publishing DTD v0 20100105//EN" "tax-treatment-NSO.dtd">
<tp:taxon-treatment xmlns:tp="http://www.plazi.org/taxpub"><tp:treatment-meta><kwd-group><label>Taxon classification</label><kwd>
              <named-content content-type="kingdom">Animalia</named-content>
            </kwd><kwd>
              <named-content content-type="order">Araneae</named-content>
            </kwd><kwd>
              <named-content content-type="family">Pholcidae</named-content>
            </kwd></kwd-group><mixed-citation publication-type="journal"><person-group><name><surname>Wang</surname><given-names>Bing</given-names></name><name><surname>Wang</surname><given-names>Ying</given-names></name><name><surname>Li</surname><given-names>Shuqiang</given-names></name><name><surname>Wu</surname><given-names>Pengfeng</given-names></name><name><surname>Yao</surname><given-names>Zhiyuan</given-names></name></person-group><article-title>﻿A survey of <italic><tp:taxon-name><tp:taxon-name-part taxon-name-part-type="genus" reg="Belisana">Belisana</tp:taxon-name-part></tp:taxon-name></italic> spiders (<tp:taxon-name><tp:taxon-name-part taxon-name-part-type="order">Araneae</tp:taxon-name-part></tp:taxon-name>, <tp:taxon-name><tp:taxon-name-part taxon-name-part-type="family">Pholcidae</tp:taxon-name-part></tp:taxon-name>) from eastern Sichuan, China</article-title><source>Zookeys</source><day>02</day><month>05</month><year>2025</year><volume>1236</volume><fpage>219</fpage><lpage>231</lpage><pub-id pub-id-type="doi">10.3897/zookeys.1236.146511</pub-id></mixed-citation></tp:treatment-meta><tp:nomenclature><label>﻿</label><tp:taxon-name>
            <object-id xmlns:xlink="http://www.w3.org/1999/xlink" content-type="arpha" xlink:type="simple">540FC269-A899-5947-99BA-DB14A34B5EBD</object-id>
            <tp:taxon-name-part taxon-name-part-type="genus" reg="Belisana">Belisana</tp:taxon-name-part>
            <tp:taxon-name-part taxon-name-part-type="species" reg="miyi">miyi</tp:taxon-name-part>
            <object-id xmlns:xlink="http://www.w3.org/1999/xlink" content-type="zoobank" xlink:type="simple">https://zoobank.org/EF9C76D6-1612-4301-87FF-3ACEAE8F7B0F</object-id>
          </tp:taxon-name><tp:taxon-authority>Wang, Li &amp; Yao</tp:taxon-authority><tp:taxon-status xmlns:xlink="http://www.w3.org/1999/xlink" xlink:type="simple">sp. nov.</tp:taxon-status><xref ref-type="fig" rid="F2">Figs 2</xref><xref ref-type="fig" rid="F3">, 3</xref><xref ref-type="fig" rid="F6">, 6A, B</xref><xref ref-type="fig" rid="F7">, 7A, B</xref></tp:nomenclature><tp:treatment-sec sec-type="type material" id="SECID0EGOAC"><title>Type material.</title><p><bold><italic>Holotype</italic>: China</bold> • ♂; Sichuan, Panzhihua, Miyi County, Binggu Town, Maidichong Village; <named-content xmlns:xlink="http://www.w3.org/1999/xlink" content-type="dwc:verbatimCoordinates" xlink:type="simple"><named-content content-type="geo-json" specific-use="{&#34;type&#34;:&#34;Point&#34;,&#34;coordinates&#34;:[102.062562,26.679384]}" id="NCID0EUOAC" xlink:type="simple">26.679384°N, 102.062562°E</named-content></named-content>; alt. 2235 m; 7 Jun. 2024; X. Zhang, Y. Wang &amp; Q. Meng leg.; <abbrev xmlns:xlink="http://www.w3.org/1999/xlink" content-type="institution" xlink:title="College of Life Science, Shenyang Normal University" id="ABBRID0EZOAC" xlink:type="simple">SYNU</abbrev>-Ar00453. <bold><italic>Paratypes</italic>: China</bold> • 3 ♂; same data as for holotype; <abbrev xmlns:xlink="http://www.w3.org/1999/xlink" content-type="institution" xlink:title="College of Life Science, Shenyang Normal University" id="ABBRID0ECPAC" xlink:type="simple">SYNU</abbrev>-Ar00454–56 • 1 ♀; same data as for holotype; <abbrev xmlns:xlink="http://www.w3.org/1999/xlink" content-type="institution" xlink:title="College of Life Science, Shenyang Normal University" id="ABBRID0EHPAC" xlink:type="simple">SYNU</abbrev>-Ar00457.</p></tp:treatment-sec><tp:treatment-sec sec-type="etymology" id="SECID0EMPAC"><title>Etymology.</title><p>The specific name refers to the type locality; noun in apposition.</p></tp:treatment-sec><tp:treatment-sec sec-type="diagnosis" id="SECID0ERPAC"><title>Diagnosis.</title><p>The new species resembles <italic><tp:taxon-name><tp:taxon-name-part taxon-name-part-type="genus" reg="Belisana">B.</tp:taxon-name-part><tp:taxon-name-part taxon-name-part-type="species" reg="erromena">erromena</tp:taxon-name-part></tp:taxon-name></italic> Zhang &amp; Peng, 2011 (<xref ref-type="bibr" rid="B16">Zhang and Peng 2011</xref>: 58, fig. 7A–G) by having similar bulbal apophysis (distally hooked; Fig. <xref ref-type="fig" rid="F3">3C</xref>) and vulval pore plates (strongly curved, with several teeth; Figs <xref ref-type="fig" rid="F3">3B</xref>, <xref ref-type="fig" rid="F7">7B</xref>), but can be distinguished by procursus with prolatero-distal sclerite (arrow 1 in Figs <xref ref-type="fig" rid="F2">2C</xref>, <xref ref-type="fig" rid="F6">6A</xref> vs membranous lamella bearing comb-shaped apophyses, fig. 7D in <xref ref-type="bibr" rid="B16">Zhang and Peng 2011</xref>), by male cheliceral distal apophyses on distal part of chelicerae (<abbrev xmlns:xlink="http://www.w3.org/1999/xlink" xlink:title="distal apophysis" id="ABBRID0E6AAE" xlink:type="simple">da</abbrev> in Fig. <xref ref-type="fig" rid="F3">3D</xref> vs on submedian part, fig. 7B in <xref ref-type="bibr" rid="B16">Zhang and Peng 2011</xref>), and by epigynal pockets on postero-median part of epigynal plate and close to each other (<abbrev xmlns:xlink="http://www.w3.org/1999/xlink" xlink:title="epigynal pocket" id="ABBRID0ELBAE" xlink:type="simple">ep</abbrev> in Figs <xref ref-type="fig" rid="F3">3A, B</xref>, <xref ref-type="fig" rid="F7">7A, B</xref> vs on anterior part of epigynal plate and widely separated, <abbrev xmlns:xlink="http://www.w3.org/1999/xlink" xlink:title="epigynal pocket" id="ABBRID0EXBAE" xlink:type="simple">ep</abbrev> in fig. 7F in <xref ref-type="bibr" rid="B16">Zhang and Peng 2011</xref>).</p></tp:treatment-sec><tp:treatment-sec sec-type="description" id="SECID0E6BAE"><title>Description.</title><p><bold>Male</bold> (<bold><italic>holotype</italic></bold>): Total length 2.00 (2.10 with clypeus), carapace 0.72 long, 0.73 wide, opisthosoma 1.28 long, 0.89 wide. Leg I: 12.56 (3.28, 0.32, 3.13, 4.55, 1.28), leg II missing, leg III: 5.29 (1.51, 0.22, 1.25, 1.72, 0.59), leg IV: 7.19 (2.13, 0.25, 1.82, 2.30, 0.69); tibia I <abbrev xmlns:xlink="http://www.w3.org/1999/xlink" xlink:title="length/diameter" id="ABBRID0EKCAE" xlink:type="simple">L/d</abbrev>: 41. Eye interdistances and diameters: <abbrev xmlns:xlink="http://www.w3.org/1999/xlink" xlink:title="posterior median eye" id="ABBRID0EOCAE" xlink:type="simple">PME</abbrev>–<abbrev xmlns:xlink="http://www.w3.org/1999/xlink" xlink:title="posterior median eye" id="ABBRID0ESCAE" xlink:type="simple">PME</abbrev> 0.14, <abbrev xmlns:xlink="http://www.w3.org/1999/xlink" xlink:title="posterior median eye" id="ABBRID0EWCAE" xlink:type="simple">PME</abbrev> 0.13, <abbrev xmlns:xlink="http://www.w3.org/1999/xlink" xlink:title="posterior median eye" id="ABBRID0E1CAE" xlink:type="simple">PME</abbrev>–<abbrev xmlns:xlink="http://www.w3.org/1999/xlink" xlink:title="anterior lateral eye" id="ABBRID0E5CAE" xlink:type="simple">ALE</abbrev> 0.02. Sternum width/length: 0.50/0.45. Habitus as in Fig. <xref ref-type="fig" rid="F3">3E, F</xref>. Carapace yellowish, without marks; clypeus and sternum yellowish. Legs whitish, without darker rings. Opisthosoma yellowish, without spots. Thoracic furrow absent. Clypeus frontally projected. Chelicerae with a pair of proximo-lateral apophyses (<abbrev xmlns:xlink="http://www.w3.org/1999/xlink" xlink:title="proximo-lateral apophysis" id="ABBRID0EGDAE" xlink:type="simple">pa</abbrev> in Fig. <xref ref-type="fig" rid="F3">3D</xref>) and a pair of distal, prolaterally curved apophyses (distance between tips: 0.05; <abbrev xmlns:xlink="http://www.w3.org/1999/xlink" xlink:title="distal apophysis" id="ABBRID0EODAE" xlink:type="simple">da</abbrev> in Fig. <xref ref-type="fig" rid="F3">3D</xref>). Palp as in Fig. <xref ref-type="fig" rid="F2">2A, B</xref>; trochanter with ventral apophysis (2× longer than wide; arrow 1 in Fig. <xref ref-type="fig" rid="F2">2B</xref>) and retrolateral apophysis (as long as wide; arrow 2 in Fig. <xref ref-type="fig" rid="F2">2B</xref>); femur with retrolateral protrusion (arrow 3 in Fig. <xref ref-type="fig" rid="F2">2B</xref>); procursus with fan-shaped prolatero-distal sclerite (arrow 1 in Figs <xref ref-type="fig" rid="F2">2C</xref>, <xref ref-type="fig" rid="F6">6A</xref>), distal membranous lamella (arrow 2 in Figs <xref ref-type="fig" rid="F2">2C</xref>, <xref ref-type="fig" rid="F6">6A</xref>), and retrolatero-subdistal membranous lamella (arrow in Figs <xref ref-type="fig" rid="F2">2D</xref>, <xref ref-type="fig" rid="F6">6B</xref>); bulb with hooked apophysis (<abbrev xmlns:xlink="http://www.w3.org/1999/xlink" xlink:title="bulbal apophysis" id="ABBRID0E5EAE" xlink:type="simple">ba</abbrev> in Fig. <xref ref-type="fig" rid="F3">3C</xref>) and distally bifurcated embolus (e in Fig. <xref ref-type="fig" rid="F3">3C</xref>). Retrolateral trichobothrium on tibia I at 5% proximally; legs with short vertical setae on metatarsi; tarsus I with 16 distinct pseudosegments.</p><fig id="F2" position="float" orientation="portrait"><object-id xmlns:xlink="http://www.w3.org/1999/xlink" content-type="doi" xlink:type="simple">10.3897/zookeys.1236.146511.figure2</object-id><object-id xmlns:xlink="http://www.w3.org/1999/xlink" content-type="arpha" xlink:type="simple">B05CDB1D-297C-5544-A14D-951C3CFFB8AF</object-id><label>Figure 2.</label><caption><p><italic><tp:taxon-name><tp:taxon-name-part taxon-name-part-type="genus" reg="Belisana">Belisana</tp:taxon-name-part><tp:taxon-name-part taxon-name-part-type="species" reg="miyi">miyi</tp:taxon-name-part></tp:taxon-name></italic> sp. nov., holotype male <bold>A, B</bold> palp (<bold>A</bold> prolateral view <bold>B</bold> retrolateral view, arrow 1 points at ventral apophysis, arrow 2 points at retrolateral apophysis, arrow 3 points at retrolateral protrusion) <bold>C, D</bold> distal part of procursus (<bold>C</bold> prolateral view, arrow 1 points at prolatero-distal sclerite, arrow 2 points at distal membranous lamella <bold>D</bold> retrolateral view, arrow points at retrolatero-subdistal membranous lamella). Abbreviations: b = bulb, <abbrev xmlns:xlink="http://www.w3.org/1999/xlink" xlink:title="bulbal apophysis" id="ABBRID0EJGAE" xlink:type="simple">ba</abbrev> = bulbal apophysis, e = embolus, <abbrev xmlns:xlink="http://www.w3.org/1999/xlink" xlink:title="procursus" id="ABBRID0ENGAE" xlink:type="simple">pr</abbrev> = procursus. Scale bars: 0.20 (<bold>A, B</bold>); 0.05 (<bold>C, D</bold>).</p></caption><graphic xmlns:xlink="http://www.w3.org/1999/xlink" xlink:href="zookeys-1236-219_article-146511__-g002.jpg" position="float" orientation="portrait" xlink:type="simple" id="oo_1321099.jpg"><uri content-type="original_file" xlink:type="simple">https://binary.pensoft.net/fig/1321099</uri></graphic></fig><fig id="F3" position="float" orientation="portrait"><object-id xmlns:xlink="http://www.w3.org/1999/xlink" content-type="doi" xlink:type="simple">10.3897/zookeys.1236.146511.figure3</object-id><object-id xmlns:xlink="http://www.w3.org/1999/xlink" content-type="arpha" xlink:type="simple">B372D667-C6C8-59D2-83E3-D10076E9AEEC</object-id><label>Figure 3.</label><caption><p><italic><tp:taxon-name><tp:taxon-name-part taxon-name-part-type="genus" reg="Belisana">Belisana</tp:taxon-name-part><tp:taxon-name-part taxon-name-part-type="species" reg="miyi">miyi</tp:taxon-name-part></tp:taxon-name></italic> sp. nov., holotype male (<bold>C–F</bold>) and paratype female (<bold>A, B, G, H</bold>) <bold>A</bold> epigynum, ventral view <bold>B</bold> vulva, dorsal view <bold>C</bold> bulb, prolateral view <bold>D</bold> chelicerae, frontal view <bold>E–H</bold> habitus (<bold>E, G</bold> dorsal view <bold>F</bold> lateral view <bold>H</bold> ventral view). Abbreviations: <abbrev xmlns:xlink="http://www.w3.org/1999/xlink" xlink:title="anterior arch" id="ABBRID0EBIAE" xlink:type="simple">aa</abbrev> = anterior arch, b = bulb, <abbrev xmlns:xlink="http://www.w3.org/1999/xlink" xlink:title="bulbal apophysis" id="ABBRID0EFIAE" xlink:type="simple">ba</abbrev> = bulbal apophysis, <abbrev xmlns:xlink="http://www.w3.org/1999/xlink" xlink:title="distal apophysis" id="ABBRID0EJIAE" xlink:type="simple">da</abbrev> = distal apophysis, e = embolus, <abbrev xmlns:xlink="http://www.w3.org/1999/xlink" xlink:title="epigynal pocket" id="ABBRID0ENIAE" xlink:type="simple">ep</abbrev> = epigynal pocket, <abbrev xmlns:xlink="http://www.w3.org/1999/xlink" xlink:title="proximo-lateral apophysis" id="ABBRID0ERIAE" xlink:type="simple">pa</abbrev> = proximo-lateral apophysis, <abbrev xmlns:xlink="http://www.w3.org/1999/xlink" xlink:title="pore plate" id="ABBRID0EVIAE" xlink:type="simple">pp</abbrev> = pore plate. Scale bars: 0.10 (<bold>A–D</bold>); 0.50 (<bold>E–H</bold>).</p></caption><graphic xmlns:xlink="http://www.w3.org/1999/xlink" xlink:href="zookeys-1236-219_article-146511__-g003.jpg" position="float" orientation="portrait" xlink:type="simple" id="oo_1321100.jpg"><uri content-type="original_file" xlink:type="simple">https://binary.pensoft.net/fig/1321100</uri></graphic></fig><p><bold>Female</bold> (<bold><italic>paratype</italic></bold>, <abbrev xmlns:xlink="http://www.w3.org/1999/xlink" content-type="institution" xlink:title="College of Life Science, Shenyang Normal University" id="ABBRID0EJJAE" xlink:type="simple">SYNU</abbrev>-Ar00457): Similar to male, habitus as in Fig. <xref ref-type="fig" rid="F3">3G, H</xref>. Total length 2.22 (2.32 with clypeus), carapace 0.70 long, 0.72 wide, opisthosoma 1.52 long, 1.10 wide. Leg I missing. Eye interdistances and diameters: <abbrev xmlns:xlink="http://www.w3.org/1999/xlink" xlink:title="posterior median eye" id="ABBRID0ESJAE" xlink:type="simple">PME</abbrev>–<abbrev xmlns:xlink="http://www.w3.org/1999/xlink" xlink:title="posterior median eye" id="ABBRID0EWJAE" xlink:type="simple">PME</abbrev> 0.12, <abbrev xmlns:xlink="http://www.w3.org/1999/xlink" xlink:title="posterior median eye" id="ABBRID0E1JAE" xlink:type="simple">PME</abbrev> 0.10, <abbrev xmlns:xlink="http://www.w3.org/1999/xlink" xlink:title="posterior median eye" id="ABBRID0E5JAE" xlink:type="simple">PME</abbrev>–<abbrev xmlns:xlink="http://www.w3.org/1999/xlink" xlink:title="anterior lateral eye" id="ABBRID0ECKAE" xlink:type="simple">ALE</abbrev> 0.02. Sternum width/length: 0.58/0.55. Clypeus unmodified. Epigynum oval, posteriorly curved, with postero-median pockets 0.03 apart (<abbrev xmlns:xlink="http://www.w3.org/1999/xlink" xlink:title="epigynal pocket" id="ABBRID0EGKAE" xlink:type="simple">ep</abbrev> in Figs <xref ref-type="fig" rid="F3">3A</xref>, <xref ref-type="fig" rid="F7">7A</xref>). Vulva with anterior arch (<abbrev xmlns:xlink="http://www.w3.org/1999/xlink" xlink:title="anterior arch" id="ABBRID0ESKAE" xlink:type="simple">aa</abbrev> in Figs <xref ref-type="fig" rid="F3">3B</xref>, <xref ref-type="fig" rid="F7">7B</xref>) and a pair of strongly curved pore plates with several teeth (<abbrev xmlns:xlink="http://www.w3.org/1999/xlink" xlink:title="pore plate" id="ABBRID0E5KAE" xlink:type="simple">pp</abbrev> in Figs <xref ref-type="fig" rid="F3">3B</xref>, <xref ref-type="fig" rid="F7">7B</xref>).</p></tp:treatment-sec><tp:treatment-sec sec-type="variation" id="SECID0EKLAE"><title>Variation.</title><p>Tibia I in two male paratypes (<abbrev xmlns:xlink="http://www.w3.org/1999/xlink" content-type="institution" xlink:title="College of Life Science, Shenyang Normal University" id="ABBRID0EQLAE" xlink:type="simple">SYNU</abbrev>-Ar00454–55): 2.30, 3.00 (Leg I missing in <abbrev xmlns:xlink="http://www.w3.org/1999/xlink" content-type="institution" xlink:title="College of Life Science, Shenyang Normal University" id="ABBRID0EVLAE" xlink:type="simple">SYNU</abbrev>-Ar00456).</p></tp:treatment-sec><tp:treatment-sec sec-type="distribution" id="SECID0E1LAE"><title>Distribution.</title><p>China (Sichuan, type locality; Fig. <xref ref-type="fig" rid="F1">1</xref>).</p></tp:treatment-sec><tp:treatment-sec><!--Section generated to contain objects referenced in tp:taxon-treatment.--><fig id="F6" position="float" orientation="portrait"><object-id xmlns:xlink="http://www.w3.org/1999/xlink" content-type="doi" xlink:type="simple">10.3897/zookeys.1236.146511.figure6</object-id><object-id xmlns:xlink="http://www.w3.org/1999/xlink" content-type="arpha" xlink:type="simple">9FCAD129-EF56-5A09-AEC3-A2DC2F37DA24</object-id><label>Figure 6.</label><caption><p>Procursus in prolateral and retrolateral views (arrows point at the same structures as those shown in the photos of each species) <bold>A, B</bold><italic><tp:taxon-name><tp:taxon-name-part taxon-name-part-type="genus" reg="Belisana">Belisana</tp:taxon-name-part><tp:taxon-name-part taxon-name-part-type="species" reg="miyi">miyi</tp:taxon-name-part></tp:taxon-name></italic> sp. nov. <bold>C, D</bold><italic><tp:taxon-name><tp:taxon-name-part taxon-name-part-type="genus" reg="Belisana">B.</tp:taxon-name-part><tp:taxon-name-part taxon-name-part-type="species" reg="tongjiang">tongjiang</tp:taxon-name-part></tp:taxon-name></italic> sp. nov. Abbreviation: f = flap. Scale bars: 0.10.</p></caption><graphic xmlns:xlink="http://www.w3.org/1999/xlink" xlink:href="zookeys-1236-219_article-146511__-g006.jpg" position="float" orientation="portrait" xlink:type="simple" id="oo_1321103.jpg"><uri content-type="original_file" xlink:type="simple">https://binary.pensoft.net/fig/1321103</uri></graphic></fig><fig id="F7" position="float" orientation="portrait"><object-id xmlns:xlink="http://www.w3.org/1999/xlink" content-type="doi" xlink:type="simple">10.3897/zookeys.1236.146511.figure7</object-id><object-id xmlns:xlink="http://www.w3.org/1999/xlink" content-type="arpha" xlink:type="simple">B22A0A9D-0811-514D-9C5C-957C22628A34</object-id><label>Figure 7.</label><caption><p>Female genitalia in ventral and dorsal views <bold>A, B</bold><italic><tp:taxon-name><tp:taxon-name-part taxon-name-part-type="genus" reg="Belisana">Belisana</tp:taxon-name-part><tp:taxon-name-part taxon-name-part-type="species" reg="miyi">miyi</tp:taxon-name-part></tp:taxon-name></italic> sp. nov. <bold>C, D</bold><italic><tp:taxon-name><tp:taxon-name-part taxon-name-part-type="genus" reg="Belisana">B.</tp:taxon-name-part><tp:taxon-name-part taxon-name-part-type="species" reg="tongjiang">tongjiang</tp:taxon-name-part></tp:taxon-name></italic> sp. nov. Abbreviations: <abbrev xmlns:xlink="http://www.w3.org/1999/xlink" xlink:title="anterior arch" id="ABBRID0ER5AE" xlink:type="simple">aa</abbrev> = anterior arch, <abbrev xmlns:xlink="http://www.w3.org/1999/xlink" xlink:title="epigynal pocket" id="ABBRID0EV5AE" xlink:type="simple">ep</abbrev> = epigynal pocket, <abbrev xmlns:xlink="http://www.w3.org/1999/xlink" xlink:title="pore plate" id="ABBRID0EZ5AE" xlink:type="simple">pp</abbrev> = pore plate. Scale bars: 0.10.</p></caption><graphic xmlns:xlink="http://www.w3.org/1999/xlink" xlink:href="zookeys-1236-219_article-146511__-g007.jpg" position="float" orientation="portrait" xlink:type="simple" id="oo_1321104.jpg"><uri content-type="original_file" xlink:type="simple">https://binary.pensoft.net/fig/1321104</uri></graphic></fig><fig id="F1" position="float" orientation="portrait"><object-id xmlns:xlink="http://www.w3.org/1999/xlink" content-type="doi" xlink:type="simple">10.3897/zookeys.1236.146511.figure1</object-id><object-id xmlns:xlink="http://www.w3.org/1999/xlink" content-type="arpha" xlink:type="simple">702DFF9B-0B3B-5BA3-91CB-634C981D3E77</object-id><label>Figure 1.</label><caption><p>Distribution records of the <italic><tp:taxon-name><tp:taxon-name-part taxon-name-part-type="genus" reg="Belisana">Belisana</tp:taxon-name-part></tp:taxon-name></italic> species from eastern Sichuan, China <bold>1</bold><italic><tp:taxon-name><tp:taxon-name-part taxon-name-part-type="genus" reg="Belisana">Belisana</tp:taxon-name-part><tp:taxon-name-part taxon-name-part-type="species" reg="maoer">maoer</tp:taxon-name-part></tp:taxon-name></italic> Yao &amp; Li, 2020 <bold>2</bold><italic><tp:taxon-name><tp:taxon-name-part taxon-name-part-type="genus" reg="Belisana">B.</tp:taxon-name-part><tp:taxon-name-part taxon-name-part-type="species" reg="miyi">miyi</tp:taxon-name-part></tp:taxon-name></italic> sp. nov. <bold>3</bold><italic><tp:taxon-name><tp:taxon-name-part taxon-name-part-type="genus" reg="Belisana">B.</tp:taxon-name-part><tp:taxon-name-part taxon-name-part-type="species" reg="tongi">tongi</tp:taxon-name-part></tp:taxon-name></italic> Zhang, Li &amp; Yao, 2024 <bold>4</bold><italic><tp:taxon-name><tp:taxon-name-part taxon-name-part-type="genus" reg="Belisana">B.</tp:taxon-name-part><tp:taxon-name-part taxon-name-part-type="species" reg="tongjiang">tongjiang</tp:taxon-name-part></tp:taxon-name></italic> sp. nov. <bold>5</bold><italic><tp:taxon-name><tp:taxon-name-part taxon-name-part-type="genus" reg="Belisana">B.</tp:taxon-name-part><tp:taxon-name-part taxon-name-part-type="species" reg="yanhe">yanhe</tp:taxon-name-part></tp:taxon-name></italic> Chen, Zhang &amp; Zhu, 2009. Blue, green and red circles indicate previously recorded species, newly recorded species, and new species, respectively.</p></caption><graphic xmlns:xlink="http://www.w3.org/1999/xlink" xlink:href="zookeys-1236-219_article-146511__-g001.jpg" position="float" orientation="portrait" xlink:type="simple" id="oo_1321098.jpg"><uri content-type="original_file" xlink:type="simple">https://binary.pensoft.net/fig/1321098</uri></graphic></fig></tp:treatment-sec><ref-list><ref id="B16"><mixed-citation xmlns:xlink="http://www.w3.org/1999/xlink" xlink:type="simple"><person-group><name name-style="western"><surname>Zhang</surname><given-names>F</given-names></name><name name-style="western"><surname>Peng</surname><given-names>Y</given-names></name></person-group> (<year>2011</year>) <article-title>Eleven new species of the genus <italic><tp:taxon-name><tp:taxon-name-part taxon-name-part-type="genus">Belisana</tp:taxon-name-part></tp:taxon-name></italic> Thorell (<tp:taxon-name><tp:taxon-name-part taxon-name-part-type="order">Araneae</tp:taxon-name-part></tp:taxon-name>: <tp:taxon-name><tp:taxon-name-part taxon-name-part-type="family">Pholcidae</tp:taxon-name-part></tp:taxon-name>) from South China.</article-title><source>Zootaxa</source><volume>2989</volume>(<issue>1</issue>): <fpage>51</fpage>–<lpage>68</lpage>. <ext-link xlink:href="10.11646/zootaxa.2989.1.2" ext-link-type="doi" xlink:type="simple">https://doi.org/10.11646/zootaxa.2989.1.2</ext-link></mixed-citation></ref></ref-list></tp:taxon-treatment>
