# Supplementary material for: ﻿A survey of Belisana spiders (Araneae, Pholcidae) from eastern Sichuan, China
Source: Zookeys. 2025 May 2;1236:219–31. doi: 10.3897/zookeys.1236.146511 (PMC12065011; doi:10.3897/zookeys.1236.146511)
Supplement: XML Treatment for Belisana tongi [file zookeys.1236.146511-treatment4.xml]

<!DOCTYPE tp:taxon-treatment
  PUBLIC "-//TaxonX//DTD Taxonomic Treatment Publishing DTD v0 20100105//EN" "tax-treatment-NSO.dtd">
<tp:taxon-treatment xmlns:tp="http://www.plazi.org/taxpub"><tp:treatment-meta><kwd-group><label>Taxon classification</label><kwd>
              <named-content content-type="kingdom">Animalia</named-content>
            </kwd><kwd>
              <named-content content-type="order">Araneae</named-content>
            </kwd><kwd>
              <named-content content-type="family">Pholcidae</named-content>
            </kwd></kwd-group><mixed-citation publication-type="journal"><person-group><name><surname>Wang</surname><given-names>Bing</given-names></name><name><surname>Wang</surname><given-names>Ying</given-names></name><name><surname>Li</surname><given-names>Shuqiang</given-names></name><name><surname>Wu</surname><given-names>Pengfeng</given-names></name><name><surname>Yao</surname><given-names>Zhiyuan</given-names></name></person-group><article-title>﻿A survey of <italic><tp:taxon-name><tp:taxon-name-part taxon-name-part-type="genus" reg="Belisana">Belisana</tp:taxon-name-part></tp:taxon-name></italic> spiders (<tp:taxon-name><tp:taxon-name-part taxon-name-part-type="order">Araneae</tp:taxon-name-part></tp:taxon-name>, <tp:taxon-name><tp:taxon-name-part taxon-name-part-type="family">Pholcidae</tp:taxon-name-part></tp:taxon-name>) from eastern Sichuan, China</article-title><source>Zookeys</source><day>02</day><month>05</month><year>2025</year><volume>1236</volume><fpage>219</fpage><lpage>231</lpage><pub-id pub-id-type="doi">10.3897/zookeys.1236.146511</pub-id></mixed-citation></tp:treatment-meta><tp:nomenclature><label>﻿</label><tp:taxon-name>
            <object-id xmlns:xlink="http://www.w3.org/1999/xlink" content-type="arpha" xlink:type="simple">E054B103-6D63-58C7-90CC-5EBE0BB9DB33</object-id>
            <tp:taxon-name-part taxon-name-part-type="genus" reg="Belisana">Belisana</tp:taxon-name-part>
            <tp:taxon-name-part taxon-name-part-type="species" reg="tongi">tongi</tp:taxon-name-part>
          </tp:taxon-name><tp:taxon-authority>Zhang, Li &amp; Yao, 2024</tp:taxon-authority><xref ref-type="fig" rid="F8">Fig. 8</xref><tp:nomenclature-citation-list><tp:nomenclature-citation><tp:taxon-name>
                <tp:taxon-name-part taxon-name-part-type="genus" reg="Belisana">Belisana</tp:taxon-name-part>
                <tp:taxon-name-part taxon-name-part-type="species" reg="tongi">tongi</tp:taxon-name-part>
              </tp:taxon-name><comment><xref ref-type="bibr" rid="B18">Zhang et al. 2024b</xref>: 273, figs 12A–D, 13A–H, 18K, L, 21C, D.</comment></tp:nomenclature-citation></tp:nomenclature-citation-list></tp:nomenclature><tp:treatment-sec sec-type="material" id="SECID0EXBAG"><title>Material examined.</title><p><bold>China</bold> • 2 ♂; Sichuan, Panzhihua, Miyi County, Puwei Town, Pengjiayakou Village; <named-content xmlns:xlink="http://www.w3.org/1999/xlink" content-type="dwc:verbatimCoordinates" xlink:type="simple"><named-content content-type="geo-json" specific-use="{&#34;type&#34;:&#34;Point&#34;,&#34;coordinates&#34;:[102.000282,27.060020]}" id="NCID0ECCAG" xlink:type="simple">27.060020°N, 102.000282°E</named-content></named-content>; alt. 2464 m; 5 Jun. 2024; X. Zhang, Y. Wang &amp; Q. Meng leg.; <abbrev xmlns:xlink="http://www.w3.org/1999/xlink" content-type="institution" xlink:title="College of Life Science, Shenyang Normal University" id="ABBRID0EHCAG" xlink:type="simple">SYNU</abbrev>-Ar00458–59 • 3 ♀; same data as for preceding; <abbrev xmlns:xlink="http://www.w3.org/1999/xlink" content-type="institution" xlink:title="College of Life Science, Shenyang Normal University" id="ABBRID0EMCAG" xlink:type="simple">SYNU</abbrev>-Ar00460–62.</p><fig id="F8" position="float" orientation="portrait"><object-id xmlns:xlink="http://www.w3.org/1999/xlink" content-type="doi" xlink:type="simple">10.3897/zookeys.1236.146511.figure8</object-id><object-id xmlns:xlink="http://www.w3.org/1999/xlink" content-type="arpha" xlink:type="simple">19B5B435-68D0-50BD-A552-84178EB37B15</object-id><label>Figure 8.</label><caption><p><italic><tp:taxon-name><tp:taxon-name-part taxon-name-part-type="genus" reg="Belisana">Belisana</tp:taxon-name-part><tp:taxon-name-part taxon-name-part-type="species" reg="tongi">tongi</tp:taxon-name-part></tp:taxon-name></italic> Zhang, Li &amp; Yao, 2024, male (<bold>A, B</bold>) and female (<bold>C, D</bold>) <bold>A, B</bold> distal part of procursus (<bold>A</bold> prolateral view <bold>B</bold> retrolateral view) <bold>C</bold> epigynum, ventral view <bold>D</bold> vulva, dorsal view. Abbreviations: <abbrev xmlns:xlink="http://www.w3.org/1999/xlink" xlink:title="anterior arch" id="ABBRID0ESDAG" xlink:type="simple">aa</abbrev> = anterior arch, <abbrev xmlns:xlink="http://www.w3.org/1999/xlink" xlink:title="epigynal pocket" id="ABBRID0EWDAG" xlink:type="simple">ep</abbrev> = epigynal pocket, <abbrev xmlns:xlink="http://www.w3.org/1999/xlink" xlink:title="pore plate" id="ABBRID0E1DAG" xlink:type="simple">pp</abbrev> = pore plate. Scale bars: 0.05 (<bold>A, B</bold>); 0.10 (<bold>C, D</bold>).</p></caption><graphic xmlns:xlink="http://www.w3.org/1999/xlink" xlink:href="zookeys-1236-219_article-146511__-g008.jpg" position="float" orientation="portrait" xlink:type="simple" id="oo_1321105.jpg"><uri content-type="original_file" xlink:type="simple">https://binary.pensoft.net/fig/1321105</uri></graphic></fig></tp:treatment-sec><tp:treatment-sec sec-type="distribution" id="SECID0EHEAG"><title>Distribution.</title><p>China (Sichuan, Fig. <xref ref-type="fig" rid="F1">1</xref>; Yunnan, type locality).</p></tp:treatment-sec><tp:treatment-sec><!--Section generated to contain objects referenced in tp:taxon-treatment.--><fig id="F1" position="float" orientation="portrait"><object-id xmlns:xlink="http://www.w3.org/1999/xlink" content-type="doi" xlink:type="simple">10.3897/zookeys.1236.146511.figure1</object-id><object-id xmlns:xlink="http://www.w3.org/1999/xlink" content-type="arpha" xlink:type="simple">702DFF9B-0B3B-5BA3-91CB-634C981D3E77</object-id><label>Figure 1.</label><caption><p>Distribution records of the <italic><tp:taxon-name><tp:taxon-name-part taxon-name-part-type="genus" reg="Belisana">Belisana</tp:taxon-name-part></tp:taxon-name></italic> species from eastern Sichuan, China <bold>1</bold><italic><tp:taxon-name><tp:taxon-name-part taxon-name-part-type="genus" reg="Belisana">Belisana</tp:taxon-name-part><tp:taxon-name-part taxon-name-part-type="species" reg="maoer">maoer</tp:taxon-name-part></tp:taxon-name></italic> Yao &amp; Li, 2020 <bold>2</bold><italic><tp:taxon-name><tp:taxon-name-part taxon-name-part-type="genus" reg="Belisana">B.</tp:taxon-name-part><tp:taxon-name-part taxon-name-part-type="species" reg="miyi">miyi</tp:taxon-name-part></tp:taxon-name></italic> sp. nov. <bold>3</bold><italic><tp:taxon-name><tp:taxon-name-part taxon-name-part-type="genus" reg="Belisana">B.</tp:taxon-name-part><tp:taxon-name-part taxon-name-part-type="species" reg="tongi">tongi</tp:taxon-name-part></tp:taxon-name></italic> Zhang, Li &amp; Yao, 2024 <bold>4</bold><italic><tp:taxon-name><tp:taxon-name-part taxon-name-part-type="genus" reg="Belisana">B.</tp:taxon-name-part><tp:taxon-name-part taxon-name-part-type="species" reg="tongjiang">tongjiang</tp:taxon-name-part></tp:taxon-name></italic> sp. nov. <bold>5</bold><italic><tp:taxon-name><tp:taxon-name-part taxon-name-part-type="genus" reg="Belisana">B.</tp:taxon-name-part><tp:taxon-name-part taxon-name-part-type="species" reg="yanhe">yanhe</tp:taxon-name-part></tp:taxon-name></italic> Chen, Zhang &amp; Zhu, 2009. Blue, green and red circles indicate previously recorded species, newly recorded species, and new species, respectively.</p></caption><graphic xmlns:xlink="http://www.w3.org/1999/xlink" xlink:href="zookeys-1236-219_article-146511__-g001.jpg" position="float" orientation="portrait" xlink:type="simple" id="oo_1321098.jpg"><uri content-type="original_file" xlink:type="simple">https://binary.pensoft.net/fig/1321098</uri></graphic></fig></tp:treatment-sec><ref-list><ref id="B18"><mixed-citation xmlns:xlink="http://www.w3.org/1999/xlink" xlink:type="simple"><person-group><name name-style="western"><surname>Zhang</surname><given-names>L</given-names></name><name name-style="western"><surname>Wu</surname><given-names>Z</given-names></name><name name-style="western"><surname>Li</surname><given-names>S</given-names></name><name name-style="western"><surname>Yao</surname><given-names>Z</given-names></name></person-group> (<year>2024b</year>) <article-title>Eight new spider species of <italic><tp:taxon-name><tp:taxon-name-part taxon-name-part-type="genus">Belisana</tp:taxon-name-part></tp:taxon-name></italic> Thorell, 1898 (<tp:taxon-name><tp:taxon-name-part taxon-name-part-type="order">Araneae</tp:taxon-name-part></tp:taxon-name>, <tp:taxon-name><tp:taxon-name-part taxon-name-part-type="family">Pholcidae</tp:taxon-name-part></tp:taxon-name>), with an updated overview of <italic><tp:taxon-name><tp:taxon-name-part taxon-name-part-type="genus">Belisana</tp:taxon-name-part></tp:taxon-name></italic> species from Yunnan, China.</article-title><source>ZooKeys</source><volume>1202</volume>: <fpage>255</fpage>–<lpage>286</lpage>. <ext-link xlink:href="10.3897/zookeys.1202.121633" ext-link-type="doi" xlink:type="simple">https://doi.org/10.3897/zookeys.1202.121633</ext-link></mixed-citation></ref></ref-list></tp:taxon-treatment>
